# Supplementary material for: Pulmonary function and comparative SARS-CoV-2 RBD-specific IgG antibody response among the COVID-19 recovered group
Source: PLoS One. 2025 Jul 11;20(7):e0318959. doi: 10.1371/journal.pone.0318959 (PMC12250562; doi:10.1371/journal.pone.0318959)
Supplement: S1 File — Biochemistry and hematology test results among the mild to severe disease history group and the control group with statistical p values at both pre and post vaccination point. Post-vaccination data were collected 30 days after two doses of vaccination. (XLSX) [file pone.0318959.s001.xlsx]

## Sheet: Sheet1
		Laboratory tests	Mild (n=15)		P value	Moderate (n=6)		P value	Severe (n=8)		P value	Control (n=64)		P value
			Pre-Vac	Post-Vac		Pre-Vac	Post-Vac		Pre-Vac	Post-Vac		Pre-Vac	Post-Vac
		Hemoglobin (g/dL)	12.9 (12.1- 14)	13.3 (12.6- 14.4)	0.406	12(11.2- 14.1)	11.6 (11.3- 13)	0.792	12.4 (11- 13.8)	11.8(11- 13.3)	0.834	14.3(12.1- 15.1)	13.6(12.3- 14.6)	0.066
		Total WBC (cmm)	8000 (7250-9000)	9250 (8250-10125)	0.155	9500 (8000-11000)	7000 (7000-7500)	0.064	9250 (8375- 10750)	9250 (8000-10375)	0.79	7500 (6500- 8625)	7500 (6500-8500)	0.902
		Differential count (%)
		Neutrophil	57(50- 63)	52(48-59)	0.271	56(47-63)	63 (53-66)	0.688	68 (58-74)	60 (54-64)	0.268	58 (52-65)	60 (54-64)	0.687
		Lymphocyte count	25 (3-36)	33 (17-36)	0.603	31 (26-37)	27 (25-31)	0.572	25 (21-27)	32 (28-36)	0.207	28 (25-35)	31 (26-36)	0.177
		Monocyte	5 (3-7)	5 (3-6)	0.983	5 (2-7)	4 (4-7)	0.87	4 (3-6)	4 (3-5)	0.618	5 (2-8)	5 (2-7)	0.043
		Eosinophil	3 (2-5)	3 (2-6)	0.867	3 (2-5)	2 (1-3)	0.57	2 (2-2)	2 (1-5)	0.588	4 (2-6)	3 (2-5)	0.352
		Total RBC (million/cmm)	4.9(4.7-5.2)	5(4.6- 5.1)	1	4.2(3.9- 5)	4.3(3.9- 4.4)		4.9(4.3- 5.1)	4.7(4.1- 5.1)	0.959	5(4.7- 5.4)	4.9(4.6- 5.2)	0.071
		HCT/PCV%	40.7 (38.4-42.4)	40.7 (39.2-44.1)	0.421	37.1 (35.4-43.2)	36.8 (36.1-39.8)	0.931	39.8 (35.5-41.6)	37.3 (35.5-41.1)	0.528	42.7 (37.6-45.6)	41.0 (38.0-42.6)	0.024
		MCV 1L	83 (78-85)	83.8 (77.6-87.9)	0.494	87 (85-91)	87.6 (85.6-90.2)	0.931	81 (78-85)	80.1 (77.4-81.7)	0.645	84 (79- 87)	84.2 (79.2- 86.9)	0.928
		MCH (pg)	26.6 (24.6- 27.4)	27.5 (24.9- 28.2)	0.435	28.5 (27.8- 29.3)	28.5 (26.3- 29.5)	0.855	25.7 (24.8- 28.4)	24.8(24.3- 27.3)	0.292	27.9 (26.2- 29)	27.8 (26- 29.5)	0.662
		MCHC (g/dL)	32.3 (31.6- 32.8)	32.4 (32.2- 33)	0.379	32.5 (31.5- 33)	32.1 (30.7- 32.6)	1	31.8 (31.4- 33.1)	32.1 (30.9- 32.7)	1	33.1 (32.3- 33.8)	33.2 (32.3- 33.9)	0.644
		RDW%	14.1 (13.8- 15)	14.1 (13.8- 14.7)	0.864	14.3 (14.1- 16)	14.2 (13.2- 14.3)	0.583	14.5 (13.6- 16.2)	14.3 (13.9- 15.3)	0.792	13.6(13- 14.5)	13.6 (13.1- 14.6)	0.97
		Total platelet (count/cmm) X104	28(19-32)	25(22.6-8.7)	0.731	31.7(25.8-35)	22(22-29)	0.521	31(28.5-36.5)	29(22.5- 33.5)	0.4	28(23-32)	26(22-30)	0.07
		MPV IL	10.7 (10.2- 11.5)	11.2 (10.4- 12)	0.327	11 (10.7- 11.5)	11.1 (10.2- 12.2)	0.647	9.9 (9.7- 11.2)	10.8 (10- 11.8)	0.223	10.8 (10.2- 11.7)	11.1 (10.6- 11.9)	0.147
		PCT%	0.3 (0.2- 0.3)	0.3 (0.2- 0.3)	0.87	0.3 (0.2- 0.3)	0.2 (0.2- 0.2)	0.464	0.2 (0.2- 0.3)	0.3(0.2- 0.3)	0.954	0.2 (0.2- 0.3)	0.2 (0.2- 0.3)	0.417
		PDW 1L	13 (11.9- 14.7)	14.2 (13.3- 15.9)	0.22	14.5 (13.3- 15.1)	12.9 (11.6- 15.9)	0.931	11.8 (10.8- 14.1)	13.2 (11.9- 15.6)	0.602	13.1 (12.1- 16)	13.9 (12.5- 15.8)	0.273
		Biochemistry
		RBS mmol/L	5.1 (4.3- 5.5)	5.6 (4.8- 6.2)	0.261	6.2 (5.3- 6.9)	7.2 (5.7- 7.5)	0.714	7 (5.2- 9.2)	6.9 (4.6- 10.7)	0.959	5.2 (4.6- 5.9)	5 (4.3- 6.5)	0.8
		ALT (SGPT) U/L	27 (23- 50)	27 (23- 40)	0.732	22 (19- 42)	20 (18- 42)	0.926	24 (18- 30)	28 (22- 40)	0.268	27 (19- 41)	28 (22- 39)	0.693
		Creatinine mg/dL	0.7 (0.6- 0.8)	0.7(0.6- 0.8)	0.884	0.8 (0.6- 0.9)	0.6 (0.5- 0.8)	0.647	0.6(0.5- 0.7)	0.7 (0.6- 0.8)	0.4	0.8 (0.7- 0.9)	0.8 (0.7- 0.9)	0.184
